# Supplementary material for: Long-read sequencing reveals the RNA isoform repertoire of neuropsychiatric risk genes in human brain
Source: Genome Biol. 2025 Sep 23;26:298. doi: 10.1186/s13059-025-03724-1 (PMC12455821; doi:10.1186/s13059-025-03724-1)
Supplement: Supplementary file 1 — Additional file 1: Table S1. Case demographics and tissue information. Table S2. IsoLamp benchmarking summary statistics. Table S3. Primers, PCR conditions and additional details for risk gene amplicons. Table S4. GWAS Catalog meta-data and filtering conditions. Table S5. SIRV primers and PCR cycling conditions. Table S6. Sample metadata. Table S7. Novel exon validation. Genes, final PCR primers and additional details for validation. Table S8. Post mortem brain samples used for targeted and deep fractionation mass spectrophotometry (MS). [file 13059_2025_3724_MOESM1_ESM.xlsx]

## Sheet: Table S1
Table S1. Case demographics and tissue information
						Brain region weight (mg)
Individual (Ind)	Age	Gender	PMI	pH	Diagnosis	BA9	BA46	BA10	Cerebellum	Caudate	Temporal cortex	BA24
1	51.6	M	64	6.6	Control	101	103	100	101	100	102	109
2	72.6	M	42.5	6.3	Control	125	118	131	133	98	113	112
3	57	M	48	6.7	Control	117	113	89	87	113	89	114
4	56	M	39	6.3	Control	91	112	105	122	91	113	101
5	63.9	M	31.5	6.5	Control	102	113	116	135	90	100	124
6	60.6	F	40.5	5.7	Control	134	99	92	115	92	122	133
Abbreviations: Post-mortem interval (PMI), Brodmann Area 9 (BA9 or DLPFC, Dorsolateral prefrontal cortex), Brodmann Area 46 (BA46, MPFC, Medial prefrontal cortex), Brodmann Area 10 (BA10, FPC, Fronto-parietal cortex), Brodmann Area 24 (BA24, dACC, Dorsal anterior cingulate cortex).

## Sheet: Table S2
Table S2. IsoLamp benchmarking summary statistics.
Abbreviations: Novel Discovery Rate threshold (NDR), transcript (Tx).
Reference Annotation	Gene	Tool	True positive	False Positives	False Negatives	Recall	Precision	Pearson	Spearman	IsoLamp filter	Notes
Complete	sirv5	IsoLamp	5	0	0	1	1	0.99	0.95	YES	IsoLamp filter on by default
Complete	sirv5	Bambu	5	0	0	1	1	0.99	0.95	NO
Complete	sirv5	Bambu	5	0	0	1	1	0.99	0.95	YES
Complete	sirv5	Bambu (NDR=1)	5	2	0	1	0.71	0.99	0.97	NO	Identifies BambuTx1 and SIRV507
Complete	sirv5	Bambu (NDR=1)	5	0	0	1	1	0.99	0.95	YES
Complete	sirv5	FLAIR	5	193	0	1	0.03	0.99	0.28	NO
Complete	sirv5	FLAIR	5	22	0	1	0.19	0.99	0.61	YES
Complete	sirv5	FLAMES	5	29	0	1	0.15	0.42	0.47	NO	FLAMES finds SIRV6 and SIRV7 isoforms
Complete	sirv5	FLAMES	5	3	0	1	0.63	0.16	0.66	YES
Complete	sirv5	Stringtie2	2	7	3	0.4	0.22			NO	Many extended reads beyond annotation. Gffcompare class code: K
Complete	sirv6	IsoLamp	5	0	0	1	1	0.78	0.81	YES	IsoLamp filter on by default
Complete	sirv6	Bambu	5	3	0	1	0.63	0.85	0.85	NO	Identifies 607, 610 and very lowly expressed 613 (1 in 10,000 reads in two samples).
Complete	sirv6	Bambu	5	0	0	1	1	0.78	0.81	YES
Complete	sirv6	Bambu (NDR=1)	5	2	0	1	0.71	0.84	0.83	NO	Identifies 607 and 610
Complete	sirv6	Bambu (NDR=1)	5	0	0	1	1	0.79	0.77	YES
Complete	sirv6	FLAIR	4	68	1	0.8	0.06	0.84	0.32	NO	Misses 605
Complete	sirv6	FLAIR	4	3	1	0.8	0.57	0.77	0.5	YES	Misses 605
Complete	sirv6	FLAMES	4	15	1	0.8	0.21	0.36	0.42	NO	Misses 612. FLAMES finds SIRV5 and SIRV7 isoforms
Complete	sirv6	FLAMES	4	3	1	0.8	0.57	0.17	0.33	YES	Misses 612
Complete	sirv6	Stringtie2	4	3	1	0.8	0.57			NO	Misses 604
Insufficient	sirv5	IsoLamp	5	0	0	1	1	0.99	0.95	YES	Recovers (502 and 510)
Insufficient	sirv5	Bambu	3	0	2	0.6	1	0.76	0.28	NO	Doesn't recover any isoforms
Insufficient	sirv5	Bambu	3	0	2	0.6	1	0.76	0.28	YES	Doesn't recover any isoforms
Insufficient	sirv5	Bambu (NDR=1)	5	1	0	1	0.83	0.93	0.71	NO	One extra transcript - has a different 2bp junction in exon 2 similar to 510
Insufficient	sirv5	Bambu (NDR=1)	5	1	0	1	0.83	0.93	0.71	YES	One extra transcript - has a different 2bp junction in exon 2 similar to 510
Insufficient	sirv5	FLAIR	4	134	1	0.8	0.03	0.84	0.22	NO	Recovers 510, misses 502
Insufficient	sirv5	FLAIR	4	16	1	0.8	0.2	0.82	0.4	YES	Recovers 510, misses 502
Insufficient	sirv5	FLAMES	5	33	0	1	0.13	0.45	0.59	NO	FLAMES identifies SIRV6 and SIRV7 isoforms
Insufficient	sirv5	FLAMES	5	4	0	1	0.56	0.22	0.73	YES
Insufficient	sirv5	Stringtie2	3	2	2	0.6	0.6			NO	Identifies 508, 505, 501. (512, 504 FP)
Insufficient	sirv6	IsoLamp	4	0	1	0.8	1	0.71	0.67	YES	Recovers (602), misses (605)
Insufficient	sirv6	Bambu	3	2	2	0.6	0.6	0.35	0.29	NO	Misses 602 and 605, identifies 610 and 607
Insufficient	sirv6	Bambu	3	0	2	0.6	1	0.19	0.35	YES	Doesn't recover any isoforms
Insufficient	sirv6	Bambu (NDR=1)	4	1	1	0.8	0.8	0.81	0.59	NO	Misses 605, identifies 610 (FP), identifies 602
Insufficient	sirv6	Bambu (NDR=1)	4	0	1	0.8	1	0.7	0.75	YES	Misses 605
Insufficient	sirv6	FLAIR	3	47	2	0.6	0.06	0.4	0.19	NO	Misses 602 and 605
Insufficient	sirv6	FLAIR	3	3	2	0.6	0.5	0.14	0.05	YES	Misses 602 and 605
Insufficient	sirv6	FLAMES	3	16	2	0.6	0.16	0.34	0.13	NO	Misses 605 and 612 - FLAMES identifies SIRV5 and SIRV7 isoforms
Insufficient	sirv6	FLAMES	3	7	2	0.6	0.3	0.26	0.08	YES	Misses 605 and 612
Insufficient	sirv6	Stringtie2	2	7	3	0.4	0.22			NO	Identifies 612, 605
Over	sirv5	IsoLamp	5	1	0	1	0.83	0.99	0.94	YES	Identifies sirv 517
Over	sirv5	Bambu	5	1	0	1	0.83	0.99	0.97	NO	Identifies sirv 517
Over	sirv5	Bambu	5	0	0	1	1	0.99	0.95	YES	Identifies sirv 517 but was removed due to low counts
Over	sirv5	Bambu (NDR=1)	5	1	0	1	0.83	0.99	0.97	NO	Identifies sirv 517
Over	sirv5	Bambu (NDR=1)	5	0	0	1	1	0.99	0.95	YES	Identifies sirv 517 but was removed due to low counts
Over	sirv5	FLAIR	5	200	0	1	0.02	0.99	0.27	NO
Over	sirv5	FLAIR	5	21	0	1	0.19	0.99	0.63	YES
Over	sirv5	FLAMES	5	31	0	1	0.14	0.43	0.46	NO	FLAMES identifies SIRV6 and SIRV7 isoforms
Over	sirv5	FLAMES	5	2	0	1	0.71	0.08	0.52	YES
Over	sirv5	Stringtie2	5	5	0	1	0.5			NO
Over	sirv6	IsoLamp	5	0	0	1	1	0.78	0.81	YES	Removed 622 from gtf as 622 and 612 are the same
Over	sirv6	Bambu	5	4	0	1	0.56	0.85	0.92	NO	Identifies (619, 625, 610, 607)
Over	sirv6	Bambu	5	0	0	1	1	0.77	0.74	YES	Removed 622 from gtf as 622 and 612 are the same
Over	sirv6	Bambu (NDR=1)	5	4	0	1	0.56	0.85	0.91	NO	Identifies (619, 625, 610, 607)
Over	sirv6	Bambu (NDR=1)	5	0	0	1	1	0.77	0.74	YES
Over	sirv6	FLAIR	4	78	1	0.8	0.05	0.86	0.3	NO	Misses 605
Over	sirv6	FLAIR	4	3	1	0.8	0.57	0.8	0.62	YES
Over	sirv6	FLAMES	3	16	2	0.6	0.16	0.29	0.29	NO	Misses 605 and 612. FLAMES identifies SIRV5 and SIRV7 isoforms
Over	sirv6	FLAMES	3	3	2	0.6	0.5	0.06	-0.1	YES	Misses 605 and 612
Over	sirv6	Stringtie2	2	4	3	0.4	0.33			NO	Identifies 612 and 602

## Sheet: Table S3
Table S3. Primers, PCR conditions and additonal details for risk gene amplicons.
* For canonical transcript.
# Expected size refers to in-silico PCR and gel electrophoresis observations.
^ PS-GXL: Takara Prime Star GXL. NEB-LAT: New England BioLabs 2x LongAmp Taq. SFII: SuperFi II
Abbreviations: Untranslated region (UTR), level of evidence (LoE), Forward (For), Reverse (Rev).
Transcript start and end sites sourced from ENSEMBL.
Gene	Primer set	Forward primers (5' UTR)	Reverse primers (3' UTR)	Primer combination (PCR)	Chromosome	Transcript start	Transcript end	Strand	Annotated coding exons* (N)	Expected size# (nt)	DNA taq polymerase^	Annealing temperature (℃)	Cycles	Extension time	MHD (highest LoE)
GRIA1	1	TATGATTGGACCTGGGCTTC	AAGGGGTCTCCATCTGCTC	2x For, 1x Rev	chr5	153490546	153813869	+	16	2787	NEB-LAT	60	25	3 mins	SZ
		TGTGCTGCAGTACCCATCTC
CPT1C	1	ACTCCTTGCACTGGGATTGG	CACCCTTATTCCTTGGAGAGG	1x For, 1x Rev	chr19	49691110	49713731	+	18	2593 - 2726	NEB-LAT	60	25	3 mins	SZ
NEGR1	1	CTGGAGAGTGAGCAGCCCTA	TTCTACAGAAGGCGATCATCC	2x For, 1x Rev	chr1	71395943	72282539	-	7	1226	NEB-LAT	60	23	1.5 mins	MDD, ASD
		GAGACCTAATTTGCCAGCATCT
GRIN2A	1	ACTATGGGCAGAGTGGGCTA	CCAGAACATTGGCCATTACG	1x For, 1x Rev	chr16	9753404	10182754	-	12	4455	NEB-LAT	60	25	5 mins	SZ
RFTN2	1	CTGGTGCAGCCTCAGTCTC	TTCCTGTTTGTGTCCAGTCC	2x For, 1x Rev	chr2	197568224	197675995	-	9	1598	NEB-LAT	60	25	2 mins	SZ, MDD
		CTGAGACACCGCAGCTTCC
DCC	1	GGAGGAGGAAGCCGAAGG	TTGGTATGCTGCAAAGTTCC	1x For, 1x Rev	chr18	52340197	53535899	+	29	4518	PS-GXL	60	25	5 mins	SZ, MDD
KLC1	1	GTGCTGACAGCGCGAGAG	TGGAGAGAGAAGGGAAGCTG	1x For, 3x Rev	chr14	103629237	103693743	+	15	1768 - 2420	NEB-LAT	60	25	3 mins	SZ
			CTCGGCAGTCCCATCCTG
			CAGGTTACCTAGCCCTGCTG
SORCS3	1	CGGGAGCTAGGAGGGAAG	GCTAGGCATTTGCCTGCTATT	1x For, 1x Rev	chr10	104641290	105265242	+	27	4010	PS-GXL	60	30	4 mins	MDD
XRN2	1	GTGTGCCGCTATGGGAGT	GATGAAAGGATTTGGGAAAGC	1x For, 1x Rev	chr20	21303331	21389825	+	30	2946	PS-GXL	60	30	3 mins	ASD
SNAP91	1	GGTAGACGCGACCACAGAA	TTCAGTCACAAATATTGCAGCTT	1x For, 1x Rev	chr6	83552885	83709408	-	28	2873	NEB-LAT	60	25	3 mins	SZ, BPD
DOC2A	1	ACCCACGGTGACTTCCTAAG	GCGAAGGTTGGGTACTGGAC	3x For, 1x Rev	chr16	30005872	30012304	-	10	1310 - 2974	NEB-LAT	60	20	3 mins	SZ
		GCACCTGTTGGAGGCAGAG
		CTCTGCCGCAACCCTATG
CNTN4	1	GGACTTGAAACTCCCTTTGACC	CAGTGCATTGCAGAGTTTCC	2x For, 2x Rev	chr3	2098926	3057953	+	22	2183 - 3141	NEB-LAT	59	25	3 mins	SZ
		ATGGAGGCTTTGATTTGCTC	CAGCAAGTCCTTCAGATAACTTTTG
LMAN2L	1	AGGGTCGTTGGTGGGAAAG	CCCAACCAGCTGCTAGAGAC	1x For, 1x Rev	chr2	96705929	96740063	-	8	1178	NEB-LAT	60	25	1.5 mins	BPD
CSMD1	1	CCCTCGGGTGATTATTTGG	CACTGCTTGTCCATCAGAGG	1x For, 1x Rev	chr8	2935361	4994914	-	70	10838	SFII			5.5 mins	SZ, MDD
															SZ, MDD
CACNA1C	1	CATTTCTTCCTCTTCGTGGCTGC	CCAGGTCACGAGAACAGTGAGG	1x For, 1x Rev	chr12	2052987	2697950	+	49	6500	PS-GXL	57	25	7 mins	SZ
MAPT	1	TCGCCTCTGTCGACTATCAG	TCTCCTCTCCACAATTATTGACC	1x For, 1x Rev	chr17	45894382	46028334	+	13	1400 - 2434	PS-GXL	60	25	2.5 mins	ASD
CHADL	1	GGAGCTCCACCCATGTCC	TTCCTGGCGAGAGTAAGAGC	1x For, 1x Rev	chr22	41229513	41240934	-	6	2100 - 2335	SFII	60	23	1.5 mins	SZ, MDD
GABBR2	1	GAACCCTAGCCCGAGACG	CTGCCCAGTGTGGTTCTGT	1x For, 1x Rev	chr9	98288082	98709197	-	19	3048	SFII	60	25	1.5 mins	SZ
GATAD2A	1	ACGCCACAAGACCTGACC	GCAGTGGGTCCTTCTAGACC	2x For, 1x Rev	chr19	19385833	19508931	+	11	2054	SFII	60	25	1 min	SZ, BPD
		CCGTTCAGAATGACCGAAGA
ITIH4	1	AGAAGCCTCCTGGCAGACAC	GTGTACAGGGTGGGCACAG	1x For, 1x Rev	chr3	52812962	52830672	-	24	2767 - 4361	NEB-LAT	61	28	4 mins	SZ
ENKD1	1	GAGGTAAACAGCCCTGCAGG	GACCTCTGCTCTGGGATTGG	1x For, 1x Rev	chr16	67662945	67666764	-	7	1188	NEB-LAT	58	27	1.5 mins	SZ
ATG13	1	CCGGAACCACTCTTTGTGC	GGAGCAGCTGATGCATGG	1x For, 1x Rev	chr11	46617600	46672726	+	17	1777	NEB-LAT	60	25	2 mins	SZ
CLCN3	1	GAGCTCCGAGGGTAGCTAGG	CCAAACAACTCCTCCATTCC	2x For, 1x Rev	chr4	169620526	169720545	+	13	2758 - 2834	NEB-LAT	60	25	3 mins	MDD
		CTGTGGAAGAACCCAGTTGC
PRMT7	1	CAAGGCTGCTTTTCTGTGC	TATCTGCATGCCTGAACTCC	3x For, 1x Rev	chr16	68311019	68358584	+	17	1965 - 2950	NEB-LAT	60	25	3 mins	MDD
		TTTGAAGTCCACTGCGTACC
		AGGCGAGCGGAGGGTTT
SLC30A9	1	CGCTGATGTCCAGTCTATGG	CCACCCAGGTGATTCATTCC	1x For, 1x Rev	chr4	41990530	42090461	+	18	1824	NEB-LAT	61	24	2 mins	MDD
SPPL3	1	CATGTTGGGTTTGGAGCTG	AGGACTATGACGGCCATCTG	2x For, 1x Rev	chr12	120762510	120904358	-	11	1477	SFII	60	25	45 secs	MDD
		AGCACAGTGGGTCAGAGGAT
AREL1	1	GCTGTCTGTTGGCATTGACG	GGAGCCAACTGGATGACAGG	2x For, 2x Rev	chr14	74661256	74713080	-	18	2526-3677	NEB-LAT	61	27	4 mins	MDD
		GTCTGTTGGTGGGAGAGTGG	AGTTCCAGGCTGCTTTTGC
PLCG1	1	CTCAGCCCCAACCTCAGC	CTTCCAAAGAACCCAGTTCG	1x For, 1x Rev	chr20	41136960	41175721	+	32	4032-5700	SFII	62	26		MDD
	2	CTCAGCCCCAACCTCAGC	CCAGCACAGCCAACTATGG	1x For, 1x Rev									28
PTK2B	1	TAGGGCTTCCGTGTTACTGG	CTGGAAGACCCACATGACC	1x For, 1x Rev	chr8	27311482	27459390	+	30	3135 - 3854	NEB-LAT	60	28	4 mins	SZ
	2	AGCCGTTGCACACCTACC	CTGGAAGACCCACATGACC	1x For, 1x Rev									20
GRM3	1	CTTTTGTGTCGGATGAGGAG	TGCACGTGAGCACTTTTGTC	1x For, 1x Rev	chr7	86643914	86864884	+	5	1680, 2998	NEB-LAT	60	25	3 mins	SZ
CLU	1	CACAGGGTGCCGCTGAC	TGCAAAAGCAACATCCACAT	2x For, 1x Rev	chr8	27596917	27614700	-	8	1465 - 2000	NEB-LAT	60	20	2 mins	SZ
		GATGGATTCGGTGTGAAGG
PACS2	1	ATGAACCTGTTCGCCACCT	TGTGTTTTAAGCGTCTGTCTCTG	2x For, 1x Rev	chr14	105314748	105398147	+	25	2620 - 3538	SFII	60	21	1.5 mins	NON-RISK
		GGACGCGAGGACTGGAG
PREX1	1	GCCTGGACGCCTGAGTT	CTGCTGTGTCCTCCCAAATC	1x For, 1x Rev	chr20	48624252	48827999	-	40	5106	SFII	60	25	2.5 mins	NON-RISK
Primer3 Plus modified settings
Product Size Ranges: 1000 - 15000
Mispriming/Repeat Library: HUMAN
Max Poly-X: 4
CG Clamp: 2 (where possible)

## Sheet: Table S4
Table S4. GWAS Catalog meta-data and filtering conditions
GWAS Catalog metadata						Filters
Trait label	Date data downloaded	Studies	Associations	Associations post-filter	%_associations retained	DISEASE/TRAIT	REPORTED_GENE (RG)
bipolar disorder	2021-02-26	104	1263	484	38.3215	Bipolar II disorder, Bipolar I disorder, Bipolar disorder, Bipolar disorder (early onset), Bipolar disorder with mood-incongruent psychosis, Bipolar disorder (mania), Manic episodes in bipolar disorder, Depressive episodes in bipolar disorder, Depressive and manic episodes in bipolar disorder	Exclude IF: NR AND MG(BLANK)
autism spectrum disorder	2021-03-01	35	681	146	21.4391	Asperger disorder, Autism, Autism spectrum disorder-related traits, Restricted and repetitive behaviours in autism spectrum disorder, Autism spectrum disorder, Autism spectrum disorder (MTAG), Obsessive-compulsive disorder or autism spectrum disorder, Autism and educational attainment (MTAG)	Exclude IF: NR AND MG(BLANK)
schizophrenia	2021-03-04	154	3681	2593	70.4428	Schizophrenia, Physical aggression in schizophrenia, Verbal aggression in schizophrenia, Schizophrenia (age at onset), Eye movement in schizophrenia (horizontal position gain), Schizophrenia (MTAG), Schizophrenia (negative symptoms), Brain imaging in schizophrenia (dorsolateral prefrontal cortex interaction), Left superior temporal gyrus thickness (schizophrenia interaction), Schizophrenia (infla…	Exclude IF: NR AND MG(BLANK)
major depressive disorder	2021-03-17	138	1818	949	52.2002	Major depressive disorder, Depression (quantitative trait), Depression, Cognitive function in depression, Cognitive impairment in depression, Cognitive decline in depression, Major depressive disorder (stressful life events interaction), Major depressive disorder (unexposed to adversity), Depressed affect, Major depressive disorder (broad), Major depressive disorder (lifetime), Recurrent major de…	Exclude IF: NR AND MG(BLANK)

## Sheet: Table S5
Table S5. SIRV primers and PCR cycling conditions.
* Known exon chain (Lexogen).
^ PS-GXL: Takara Prime Star GXL. NEB-LAT: New England BioLabs 2x LongAmp Taq. SFII: SuperFi II
SIRV gene	Primer set	Forward primer	Reverse primer	Annotated coding exons*	SIRV isoforms targeted	Expected sizes (nt)	DNA taq polymerase^	Annealing temperature (℃)	Cycles	Extension time
SIRV5	1	ACCGCCATGAGTGTTTTACG	ACGTCACCACTGAGGTCTCC	15	501, 502, 505, 508, 510	1849, 1908, 1932, 1996, 1671	NEB-LAT	60	15	2 min
SIRV6	1	CGACAATTGTGGACCGTATG	CCGCATATACAATGACGAAATG	9	601, 602, 604, 605, 612	706, 516, 884, 984, 887	NEB-LAT	60	15	1 min
SIRV6	2	CAGACTGCTCGCTAAAGTCG	TCGACTTCGACTCGTTCATC	9	606, 616	485, 471	NEB-LAT	60	15	30 sec
SIRV7	1	GACCTAAAAGACCGCCACAT	AAAATCGATCTCTCGACTCTCTTC	13	701, 702, 703, 705	925, 1094, 963, 925	NEB-LAT	60	15	1 min
SIRV7	2	TGAGACAAAACCGATTTCTTGA	GCCTGATATTTTGTCTGTTTCTG	13	708, 708	654, 600	NEB-LAT	60	15	1 min

## Sheet: Table S6
Table S6. Sample metadata.
Abbreviations: Unique identifiers (ids), individual (IND), Brodmann's Area (BA), caudate (caud), ceberebllum (cbm), temportal cortex (TCX), RNA integrity number (RIN), post-mortem interval (PMI).
ids	ind	region	RIN	age	pmi	pH
IND01_BA10	IND01	BA10	7.7	51.6	64	6.6
IND01_BA24	IND01	BA24	7	51.6	64	6.6
IND01_BA46	IND01	BA46	7.6	51.6	64	6.6
IND01_BA9	IND01	BA9	7.4	51.6	64	6.6
IND01_caud	IND01	caud	8	51.6	64	6.6
IND01_cbm	IND01	cbm	7.7	51.6	64	6.6
IND01_TCX	IND01	TCX	7.7	51.6	64	6.6
IND02_BA10	IND02	BA10	6.4	72.6	42.5	6.3
IND02_BA24	IND02	BA24	6.9	72.6	42.5	6.3
IND02_BA46	IND02	BA46	8	72.6	42.5	6.3
IND02_BA9	IND02	BA9	7.8	72.6	42.5	6.3
IND02_caud	IND02	caud	8	72.6	42.5	6.3
IND02_cbm	IND02	cbm	7.6	72.6	42.5	6.3
IND02_TCX	IND02	TCX	7.6	72.6	42.5	6.3
IND03_BA10	IND03	BA10	7.8	57	48	6.7
IND03_BA24	IND03	BA24	7	57	48	6.7
IND03_BA46	IND03	BA46	7.5	57	48	6.7
IND03_BA9	IND03	BA9	6.9	57	48	6.7
IND03_caud	IND03	caud	7.3	57	48	6.7
IND03_cbm	IND03	cbm	7.6	57	48	6.7
IND03_TCX	IND03	TCX	7.7	57	48	6.7
IND04_BA10	IND04	BA10	7.2	56	39	6.3
IND04_BA24	IND04	BA24	6	56	39	6.3
IND04_BA46	IND04	BA46	7.1	56	39	6.3
IND04_BA9	IND04	BA9	7.1	56	39	6.3
IND04_caud	IND04	caud	6.5	56	39	6.3
IND04_cbm	IND04	cbm	7.1	56	39	6.3
IND04_TCX	IND04	TCX	6.1	56	39	6.3
IND05_BA10	IND05	BA10	7.3	63.9	31.5	6.5
IND05_BA24	IND05	BA24	7.1	63.9	31.5	6.5
IND05_BA46	IND05	BA46	7.7	63.9	31.5	6.5
IND05_BA9	IND05	BA9	7.9	63.9	31.5	6.5
IND05_caud	IND05	caud	8.1	63.9	31.5	6.5
IND05_cbm	IND05	cbm	7.5	63.9	31.5	6.5
IND05_TCX	IND05	TCX	7.9	63.9	31.5	6.5

## Sheet: Table S7
Table S7. Novel exon validation. Genes, final PCR primers and additonal details for validation.
Abbreviations: coding exon (CE), forward (F), reverse (R), novel exon (NE), canonical UTR exon (cue), novel UTR exon (nue)
Gene	Primer Pair	Forward	Reverse	Novel exon size (nt)	Primer TM	Amplicon size (nt)	size (excl)	Anneal (℃)	Cycles (N)	Extension (s)	Note
SORCS3	ce20_F1:ce21_R1	GGTCAACATCAGTGCAGTCG	GCTGCTGTCCAAAGTGATGA	60	60.3/60	163	103	61, 60, 59, 58	9x, 9x, 8x, 8x (34)	10	Bridge
SORCS3	jnc20_F1>ce21_R3	GGCAATAGCACAAAGGCAAT	CAGCCACCTGGACTGTGAT
GRIA1	ce2_F1:ce3_R1	TTTGCTTTGTCGCAACTCAC	CCACAAAAGGAGGTCAGCAT	57	60/59.8	170	113	60	30	30	Bridge
GRIA1	ce2_F1:ne2a_R1	TTTGCTTTGTCGCAACTCAC	TCTATGCCAGGCCTTATGCT		59.8	148
GRIA1	ne2a_F1:ce3_R1	TGTGCAGATTGAAGGAGATCA	CCACAAAAGGAGGTCAGCAT		59.4	141
XRN2	ce16_F1:ce17_R1	AGTGAACCTGAGCCAGAGGA	TTCTCATCAGCTGCATCCAC	54	60/60	152	98	60	30	45	Bridge
XRN2	ce16_F2:ne16a_R1	GGCTCCCCGTCTCCATTAG	GGCCTTATCCCTCTTTCAGC		61.9/60	116
XRN2	ce29_F1:ce30_R1	CTTCCAGCCAAACCAGTACC	GGCAAAGGGTATTTCCTTCC	64	59.6/59.8	178	114	60	40	20	Bridge
XRN2	ne29a_F2:ce30_R2	CAATAGAACCTAGATCCCTCTTAATGG	GATGAAAGGATTTGGGAAAGC		60.8/59.9	150
SLC30A9	ce6_F1:ce7_R1	GGAAGCCCTGAAGCTCTTG	TGGTATTTCCCAAGAAATCTCTGTA	121	60.1/60.2	245	124	60	35	20	Bridge
SLC30A9	ce6_F1:ne6a_R1	GGAAGCCCTGAAGCTCTTG	CAACTACTCGGGAGGCTGAG			179
SLC30A9	ce9_F1:ce10_R1	TGGATTTATACCGGTTCAGCA	AGACTTACTGATGCCCAATGC	73	60.3/59.2	172	99	60	30	45	Bridge
SLC30A9	ce9_F1:ne9a_R1	TGGATTTATACCGGTTCAGCA	AGGGGTTCAAAACACCATTG		59.7	118
GRM3	ce2_F1:ce3_R1	TTGGTGGCTCTTATAGCAGTG	TCTGAGGGATCTGGAAGAGC	231	58.1/59.5	300	69	60	30	45	Bridge
GRM3	ne2a_F1:ce3_R1	GGGAAAAGGGAAGCAAAGAG	TCTGAGGGATCTGGAAGAGC		60.2	103
GRM3	ce3_F1:ce4_R1	TGAAGATCCTGGATGGGAAG	CCCATTCCATCTCCAAAAGT	116	60/58.8	237	121	60	30	45	Bridge
GRM3	ce3_F1:ne3a_R1	TGAAGATCCTGGATGGGAAG	GGCAGAAGAATCGCTTGAAC		60	130
NEGR1	ce6_F1:ce7_R1	CAACGTGACACAGGAGCACT	CACAAGGTACCAGCAGGAGA	42	59.9/58.9	196	154	60	30	45	Bridge
NEGR1	ce6_F1:ne6a_R1	CAACGTGACACAGGAGCACT	TGGACTTGTGACAGGACTAGAGG		60.7	127
NEGR1	ce6_F1:ne6b_R1	CAACGTGACACAGGAGCACT	GACTCTTCCATTTCCTTTTGGA		59.6	133		60	30	45
RFTN2	ce6_F1:ce7_R1	AAGGAAATGATGCCATCGTAG	ATCCGAATTCAGCCAGAGTG	122	59.1/60.2	224	102	60	35	20	Bridge
RFTN2	ce6_F1:ne6a_R1	AAGGAAATGATGCCATCGTAG	ATTCAGGGTGCACAACATCA		60	117
RFTN2	ne6a_F1:ce7_R1	CTGATGTTGTGCACCCTGAA	ATCCGAATTCAGCCAGAGTG		60.7	128
RFTN2	ce1_F2:ce2_R2	GCAATTTAATTCCTTACAGATTTTGC	GAATAGCCCCGACAATATATCC	135	60.5/58.7	400	265	61, 60, 59, 58	10x, 10x, 10x, 5x (35)	12	Bridge
RFTN2	ne1a_F1:ce2_R2	TGGAGTGCAGTGGTGCTATC	GAATAGCCCCGACAATATATCC		59.9/58.7	208					Gel cut and re-PCR: 40x, 59C, 12s
RFTN2	ce1_F2:ce2_R2	GCAATTTAATTCCTTACAGATTTTGC	GAATAGCCCCGACAATATATCC	123	59.9/60	211	88	58	40	15	Bridge
RFTN2	ce1_F2:ne1b_R1	GCAATTTAATTCCTTACAGATTTTGC	CAAAATATCCGAGGGCAGAA		60.5/60	388
CNTN4	ce1_F1:ce2_R1	CCATGGGAACTGCTGGTACT	AATAAAAATCGGGCCATGC	103	60/59.7	181	78	60	35	45	Bridge
CNTN4	ce1_F1:ne1a_R1	CCATGGGAACTGCTGGTACT	GCATTATGCTCCAGGGACTG		60.6	131
PTK2B	cue3_F2:cue4_R2	GCTTCACCTTCACCTTCCAC	TGCCAAGAACTTTCATCTGC	118	60.2/60.6	232	114	60	40	10	Bridge
				98		212					Gel cut and re-PCR: 40x, 60C, 10s
PTK2B	5JL_3a_F1:cue4_R2	GCGGAACTAGTATTGCTCTATTGC	TGCCAAGAACTTTCATCTGC		60.6	193					Long
PTK2B	5JS_3a_F1:cue4_R2	CGGAACTGCTGGAGTATAGTGG	TGCCAAGAACTTTCATCTGC		61	172					Short
PTK2B	cue3_F2:cue4_R2	GCTTCACCTTCACCTTCCAC	TGCCAAGAACTTTCATCTGC	68	60.2/60.6	182	114	55, 56, 58, 59	10x ea temp (40)	10	Bridge
PTK2B	nue3b_F1:cue4_R2	GAGTTTCTCCCCACCAACAA	TGCCAAGAACTTTCATCTGC		59	111
CLCN3	ce1_F1:ce2_R1	AGCCACCGATTTTGCTATGT	GGAACAGCTGCTCAGACTCC	171	59.6/60.1	243	72	60	30	30	Bridge
CLCN3	ce1_F1:ne1a_R1	AGCCACCGATTTTGCTATGT	GCAATGTAGGGAAGGAAGCA		60.2	160
CLCN3	ce2_F1:ce3_R1	TGGAGCAGGTGTTATTATGGA	TGCTGCCTCCATTTGTCAT	146	58.1/60.2	250	104	60	30	45	Bridge
CLCN3	ce2_F1:ne2a_R1	TGGAGCAGGTGTTATTATGGA	GACATCACCAGCACTTGACG		60.3	180
CLCN3	ne2a_F1:ce3_R1	AGCCCTTTATGTGAGGCAGA	TGCTGCCTCCATTTGTCAT		59.8	173
CLCN3	ce2_F2:ce3_R2	AAACAGCTACAACAGTATAACAAGTGC	CACCTGGAATTGGTTCATCC	41	59.4/60.2	196	155	58	35	15	Bridge
CLCN3	ce2_F2:ne2b_R2	AAACAGCTACAACAGTATAACAAGTGC	GAGTCTAACATATCCAAAGGGAAA		59.4/57.8	151
CLCN3	ce2_F2:ce3_R2	AAACAGCTACAACAGTATAACAAGTGC	CACCTGGAATTGGTTCATCC	91	59.4/60.2	195	104	59	30	15	Bridge
CLCN3	ce2_F3:ne2c_R2	TGAGGAACTTTTAGATGGAGCA	AAGGCAGGAGGGTTGCTT		59/59.8	151

## Sheet: Table S8
Table S8. Post mortem brain samples used for targeted and deep fractionation mass spectrophotometry (MS)
Abbreviations: F: female, M: male, FCx: frontal cortex (BA46), Cbm: cerebellum, Caud: caudate
					Brain region weight (mg)
Individual (Ind)	Age	Gender	PMI	Diagnosis	FCx	Cbm	Caud	Method
12	59	F	30	Control	53	50		Targeted MS
13	74	M	22	Control	55	55		Targeted MS
7	76	M	46	Control	44	65		Untargeted (deep fractionation) MS
9	64.1	M	24	Control	57		87	Untargeted (deep fractionation) MS
11	81.2	F	25	Control	37			Untargeted (deep fractionation) MS
1	51.6	M	64	Control		70	102	Untargeted (deep fractionation) MS
2	72.6	M	42.5	Control		55	41	Untargeted (deep fractionation) MS
