# Supplementary material for: Long-read sequencing reveals the RNA isoform repertoire of neuropsychiatric risk genes in human brain
Source: Genome Biol. 2025 Sep 23;26:298. doi: 10.1186/s13059-025-03724-1 (PMC12455821; doi:10.1186/s13059-025-03724-1)
Supplement: Supplementary file 3 — Additional file 3. List of all known and novel isoforms and predicted impact on known protein domains, open reading frame (ORF), associated instability index, and notes. [file 13059_2025_3724_MOESM3_ESM.xlsx]

## Sheet: Info
Colour coding
	Novel isoform contains a novel exon.
	Novel isoform of interest or relatively high TPM.
	Novel isoform has tissue enriched TPM.
	Novel isoform has individual specific TPM.
Abbreviations
Tx1, Tx2…	Transcript 1, transcript 2…
F1, R1…	Forward primer 1, reverse primer 1…

## Sheet: GRIA1
IsoLamp_isoforms	canon_START	canon_STOP	novel_exon	feature_tx_exon	canon_exon	exon_nt_length	protein_domain	inframe_aa_length	half-life	instability_index	stable	expected_outcome	primer_pair	GFFcomp	struct_category	subcategory	Notes
ENST00000285900.10	Y	Y	N					906	30	38.58	Y	coding	F1R1	=	full-splice_match	reference_match	Canonical
ENST00000518142.5	Y	Y	N										F1R1	=	full-splice_match	reference_match
ENST00000340592.9	Y	Y	N										F1R1	=	full-splice_match	reference_match	CBM specific expression
ENST00000448073.8	Y	Y	N										F2R2
ENST00000518783.1	Y	Y	N										F2R2
ENST00000706733.1	Y	Y	N										F1R1	=	full-splice_match	reference_match
tx1	Y	N	Y	3	NA	57	extracellular	87	30	55.65	N	NMD	F1R1		novel_not_in_catalog	at_least_one_novel_splicesite	Early in-frame STOP (GCATAA). Poison exon? Only previously known from spliced EST. GT/AG
tx2	Y	N	Y	3	NA	57	extracellular	87	30	55.65	N	NMD	F1R1		novel_not_in_catalog	at_least_one_novel_splicesite	Early in-frame STOP. Poison exon (same as Tx1)? Only previously known from spliced EST. CBM specific. GT/AG

## Sheet: CPT1C
IsoLamp_isoform	canon_START	canon_STOP	novel_exon	feature_tx_exon	canon_exon	exon_nt_length	protein_domain	inframe_aa_length	half-life	instability_index	stable	expected_outcome	primer_pair	GFFcomp	struct_category	subcategory	Notes
ENST00000323446.9	Y	Y	N					803	30	45.14	N	coding	F1R1	=	full-splice_match	reference_match	Primers designed against and considered canonical isoform (UCSC).
ENST00000598293.6	Y	Y	N					803	30	45.14	N	coding	F1R1	=	full-splice_match	reference_match	Considered canon isoform (Isomix) and highest expression. All novel isoforms are referenced against this canon isoform.
ENST00000392518.8	Y	Y	N					803	30	45.14	N	coding	F1R1	=	full-splice_match	reference_match
ENST00000405931.6	Y	Y	N					792	30	45.58	N	coding	F1R1	=	full-splice_match	reference_match
tx2	N	N	N					33	30	9.74	Y	NMD	F1R1		novel_in_catalog	combination_of_known_junctions	Inclusion of known exon (ENST00000598259.5, exon 2) leads to a known (mRNA:AF357970) early alt START (AGTCAA) and early in-frame STOP (TGACCC) which crosses exon 1-2 junction. Skips canon exon 2. Canon ORF is downstream and retained, if used would be 803aa, 45.14, N. Moderate Caud & CBM TPM.
tx6	Y	N	N					68	30	51.67	N	NMD	F1R1		novel_in_catalog	combination_of_known_junctions	Inclusion of known (598259, exon 4) leads to an early in-frame STOP (TGAACT) in the same exon. Note 5'3' frame 3 includes a known (mRNA:AK096516) alt START (ATGGAG) that uses the canon STOP. If used 720aa, 43.47, N.
tx7	Y	N	N					68	30	51.67	N	NMD	F1R1		novel_in_catalog	combination_of_known_splicesites	Known (392518) splice donor (GT) +64nt in canon exon 2. Inclusion of known (598259, exon 4) leads to an early in-frame STOP (TGAACT) in the same exon. Potential known (mRNA:AK096516) alt START (ATGgag) that uses the canon STOP. If used: 720aa, 43.47, N.
tx11	Y	N	N					628	30	43.19	N	NMD	F1R1		novel_not_in_catalog	at_least_one_novel_splicesite	Novel splice acceptor (AG) +98nt in canon exon 17 leads to an early in-frame STOP (TGAGGC) in same canon exon.
tx12	Y	N	N					793	30	46.74	N	coding	F1R1		novel_in_catalog	combination_of_known_junctions	Known (597099) splice junction in final exon skips canon STOP and continues likely to known STOP (beyond reverse primer).
tx13	Y	N	N					792	30	46.54	N	coding	F1R1		novel_in_catalog	combination_of_known_splicesites	Skips canon exon 13 leading to non-use of canon STOP (likely cont to use ref STOP 597099).
tx14	Y	Y	N				cytoplasmic, Carn_acyltransf	752	30	45.2	N	coding	F1R1		novel_in_catalog	combination_of_known_junctions	Skips canon exon 17 retains canon ORF.
tx15	Y	Y	N				cytoplasmic, Carn_acyltransf	714	30	43.5	N	coding	F1R1		novel_in_catalog	combination_of_known_splicesites	Skips canon exon 17,18 retains canon ORF.
tx16	Y	Y	N				cytoplasmic, Carn_acyltransf	758	30	44.95	N	coding	F1R1		novel_in_catalog	combination_of_known_splicesites	Skips canon exon 16 retains canon ORF.
tx17	Y	N	N					614	30	46.23	N	NMD	F1R1		novel_in_catalog	intron_retention	Retained intron (+238nt) between canon exons 15-16 leads to a known (AK299866) early in-frame STOP (TGAATT) in retained intron.
tx20	Y	N	N					614	30	46.23	N	NMD	F1R1		novel_in_catalog	intron_retention	Retained intron (+1188nt) between canon exons 15-17 leads to a known (AK299866) early in-frame STOP (TGAATT) in retained intron. Moderate CBM specific.
tx22	Y	Y	N					790	30	45.67	N	coding	F1R1		novel_not_in_catalog	at_least_one_novel_splicesite	Novel splice acceptor (AG) -39nt in canon exon 10 retains canon ORF.
tx23	Y	N	N					661	30	42.77	N	NMD	F1R1		novel_not_in_catalog	at_least_one_novel_splicesite	Known retained intron between canon exons 9-10 (+99nt). Novel splice acceptor (AG) +98nt in canon exon 17 leads to an early in-frame STOP (TGAGGC) in same canon exon.
tx24	Y	Y	N					836	30	44.74	N	coding	F1R1		novel_in_catalog	intron_retention	Known retained intron between canon exons 9-10 (+99nt). Retains ORF.
tx25	Y	Y	N					836	30	44.74	N	coding	F1R1		novel_in_catalog	intron_retention	Known (392518) splice donor (GT) +64nt in canon exon 2. Known retained intron between canon exons 9-10 (+99nt).
tx29	Y	Y	N					769	30	44.55	N	coding	F1R1		novel_in_catalog	combination_of_known_junctions	Skips canon exon 6.
tx31	Y	N	N					152	30	58.33	N	NMD	F1R1		novel_in_catalog	combination_of_known_junctions	Skips canon exon 5 leading to an early in-frame STOP (TGAGGC) in canon exon 7. Potential known (mRNA:AK299866) alt START (ATGCTG, diff frame) that uses the canon STOP. If used 614aa, 44.26, N. Moderate CBM specific.
tx34	Y	N	N					152	30	58.33	N	NMD	F1R1		novel_in_catalog	intron_retention	Skips canon exon 5 leading to an early in-frame STOP (TGAGGC) in canon exon 7. Known retained intron between canon exons 9-10 (+99nt). Potential known (mRNA:AK299866) alt START (ATGCTG, diff frame) that uses the canon STOP. If used 674aa, 43.80, N. Moderate CBM specific.
tx36	Y	N	N					72	30	75.18	N	NMD	F1R1		novel_not_in_catalog	at_least_one_novel_splicesite	Novel splice acceptor (AG) -59nt in canon exon 4 lead to an early in-frame STOP (TGACTG) in same exon. Potential known (mRNA:AK096516) alt START (ATGGAG) that uses the canon STOP. If used 720aa, 43.47, N.
tx39	Y	N	N					68	30	51.67	N	NMD	F1R1		novel_in_catalog	combination_of_known_junctions	Skips canon exon 2. Inclusion of known (598259, tx exon 3) leads to an early in-frame STOP (TGAACT) in the same exon. Potential known (mRNA:AK096516) alt START (ATGGAG, diff frame) that uses the canon STOP. If used 720aa, 43.47, N.
tx43	Y	Y	N					836	30	44.74	N	coding	F1R1		novel_in_catalog	intron_retention	Skips canon exon 2. Known retained intron between canon exons 9-10 (+99nt).
tx45	Y	N	N					152	30	58.33	N	NMD	F1R1		novel_in_catalog	combination_of_known_junctions	Skips canon exon 2, 5 leading to an early in-frame STOP (TGAGGC) in canon exon 7. Potential known (mRNA:AK299866) alt START (ATGCTG, diff frame) that uses the canon STOP. If used 641aa, 44.26, N.

## Sheet: NEGR1
IsoLamp_isoforms	canon_START	canon_STOP	novel_exon	feature_tx_exon	canon_exon	exon_nt_length	protein_domain	inframe_aa_length	half-life	instability_index	stable	expected_outcome	primer_pair	GFFcomp	struct_category	subcategory	Notes
ENST00000357731.10	Y	Y	N					354	30	28.76	Y	coding	F1R1	=	full-splice_match	reference_match	canon isoform & primer designed against
tx1	Y	Y	Y	7	NA	42	High 100 vert conservation	368	30	33.36	Y	coding	F1R1	j	novel_not_in_catalog	at_least_one_novel_splicesite	Includes novel tx exon 6b, retaining canon ORF. GT/AG
tx2	Y	N	Y	7	NA	58	transmembrane (lost)	320	30	27.54	Y	coding	F1R1	j	novel_not_in_catalog	at_least_one_novel_splicesite	Includes novel tx exon 6a leading to an early in-frame STOP (TAGTAT) within novel exon. Poison exon?? 35nt to final canon exon junction. Model support (XM). GT/AG
tx5	Y	Y	N				Ig_2, I-set, Ig_3, disulf bond, beta, phos	310	30	32.14	Y	coding	F1R1	j	novel_in_catalog	combination_of_known_splicesites	Skips canon exon 4 retaining canon ORF.

## Sheet: GRIN2A
IsoLamp_isoforms	canon_START	canon_STOP	novel_exon	feature_tx_exon	canon_exon	exon_nt_length	protein_domain	inframe_aa_length	half-life	instability_index	stable	expected_outcome	primer_pair	GFFcomp	struct_category	subcategory	Notes
ENST00000562109.5	Y	Y	N					1281	30	37.95	N	coding	F1R1	=	full-splice_match	reference_match	No reads to primer designed sequence ENST00000396573.
ENST00000330684.4	Y	Y	N					1464	30	42.26	N	coding	F1R1	=	full-splice_match	reference_match	Highest expressed isoform from long-reads. Considered canon isoform (IsoVis) with relatively higher CBM expression.
ENST00000675398.1	Y	Y	N					796	30	28.24	Y	coding	F1R1	=	full-splice_match	reference_match	Some CBM expression.

## Sheet: RFTN2
IsoLamp_isoforms	canon_START	canon_STOP	novel_exon	feature_tx_exon	canon_exon	exon_nt_length	protein_domain	inframe_aa_length	half-life	instability_index	stable	expected_outcome	primer_pair	GFFcomp	struct_category	subcategory	Notes
ENST00000295049.9	Y	Y	N					501	30	53.78	N	coding	F1R1	=	full-splice_match	reference_match	canon isoform & primer designed against
tx2	Y	N	N	9	NA	52		421	30	46.89	N	NMD	F1R1		novel_not_in_catalog	at_least_one_novel_splicesite	Encodes a novel splice acceptor (AG) +23 nt which elongates known (454447.1) canon exon 4, leading to an early in-frame STOP (gggTAA) within novel nucleotides.
tx3	Y	N	Y	7	NA	122		378	30	45.75	N	NMD	F1R1		novel_not_in_catalog	at_least_one_novel_splicesite	Includes novel tx exon 7 leading to an early in-frame STOP (TGA) in the same exon. GT/AG. Poison exon?
tx4	Y	N	Y	2	NA	131	none	75	30	39.69	Y	NMD	F1R1		novel_not_in_catalog	at_least_one_novel_splicesite	Includes novel tx exon 2 leading to an early in-frame STOP (gctTAA) in the same exon. GC/AG. Possible alt START downstream in canon exon 4 (ATGAAA, novel) that uses the canon STOP. If used: 347aa, 56.22, N. Poison exon?
tx5	Y	N	Y	2	NA	123		54	30	39.97	Y	NMD	F1R1		novel_not_in_catalog	at_least_one_novel_splicesite	Includes novel tx exon 2 leading to an early in-frame STOP (TGATTA) in same exon. GT/AG. Possible alt START downstream in canon exon 4 (ATGAAA, novel) that uses the canon STOP. If used: 347aa, 56.22, N. Poison exon?
tx6	Y	Y	N					484	30	54.77	N	coding	F1R1		novel_not_in_catalog	at_least_one_novel_splicesite	Novel splice acceptor (AG) -51nt in canon exon 4 retains the canon ORF.

## Sheet: DCC
IsoLamp_isoforms	canon_START	canon_STOP	novel_exon	feature_tx_exon	canon_exon	exon_nt_length	protein_domain	inframe_aa_length	half-life	instability_index	stable	expected_outcome	primer_pair	GFFcomp	struct_category	subcategory	Notes
ENST00000442544.7	Y	Y						1447	30	48.55	N	coding	F1R1	=	full-splice_match	reference_match
tx1	Y	N	Y	1a	-	55	extracellular, Ig-like C2-type 1	35	30	13.6	Y	NMD	F1R1		novel_not_in_catalog	at_least_one_novel_splicesite	Includes novel tx exon 1a leading to an early in-frame STOP (ctcTAA) within novel exon. Poison exon? GT/AG. Note: an alternative start ATGcgg in canon exon 2 may use the canonical STOP: 1394 aa, Instability index: 48.77, stable: N.
tx2	Y	N	N				Int:MYO10, helix	1441	30	48.01	N	coding	F1R1		novel_in_catalog	combination_of_known_splicesites	Extends known isoform (581580) 5' direction to include known START, inclusion of known exon 26 (581580) leads to a known early-stop (gtaTGA) that would remove Int:MYO10
tx5	Y	Y	N		26		cytoplasmic, phos	1393	30	47.54	N	coding	F1R1		novel_in_catalog	combination_of_known_splicesites	Skips canon exon 26
tx6	Y	Y	N		19		extracellular, FN3	1409	30	48.73	N	coding	F1R1		novel_in_catalog	combination_of_known_splicesites	Skips canon exon 19
tx9	Y	Y	N		17		extracellular, FN3	1425	30	48.02	N	coding	F1R1		novel_in_catalog	combination_of_known_junctions	Canon exon 17 uses known (581580) alt splice acceptor (AG) -60 nt. Moderate Caud and CBM specificity.
tx10	Y	Y	N		17		extracellular, FN3	1427	30	48.72	N	coding	F1R1		novel_in_catalog	combination_of_known_junctions	Canon exon 17 uses known (581580) alt splice acceptor (AG) -60 nt. Uses uses known exon 26 ASd1. Moderate CBM specificity.
tx12	Y	Y	N				extraceullar, FN3, beta, helix, transmembrane, cytoplasmic	1057	30	50.78	N	coding	F1R1		novel_in_catalog	combination_of_known_splicesites	Skips canon exons 17-24
tx13	Y	Y	N				extraceullar, FN3, beta, helix, transmembrane, cytoplasmic	1059	30	51.72	N	coding	F1R1		novel_in_catalog	combination_of_known_splicesites	Skips canon exons 17-24. uses known exon 26 ASd1.
tx14	Y	Y	N				extraceullar, FN3, beta, helix, transmembrane, cytoplasmic, phos	966	30	49.38	N	coding	F1R1		novel_in_catalog	combination_of_known_splicesites	Skips canon exons 17-26
tx15	Y	Y	N				extraceullar, FN3, beta, helix, transmembrane, cytoplasmic, phos	895	30	45.43	N	coding	F1R1		novel_in_catalog	combination_of_known_splicesites	Skips canon exons 17-27
tx16	Y	Y	N		14		extracellular, FN3	1408	30	49.06	N	coding	F1R1		novel_in_catalog	combination_of_known_splicesites	Skips canon exon 14
tx17	Y	Y	N		14		extracellular, FN3	1410	30	49.77	N	coding	F1R1		novel_in_catalog	combination_of_known_splicesites	Skips canon exon 14. uses known exon 26 ASd1.

## Sheet: KLC1
IsoLamp_isoforms	canon_START	canon_STOP	novel_exon	feature_tx_exon	canon_exon	exon_nt_length	protein_domain	inframe_aa_length	half-life	instability_index	stable	expected_outcome	primer_pair	GFFcomp	struct_category	subcategory	Notes
ENST00000389744.8	Y	Y	N					560	30	45.22	N	coding	F1R1	=	full-splice_match	reference_match	Primers designed against and considered canonical isoform (UCSC).
ENST00000553286.5	Y	Y	N										F1R1	=	full-splice_match	reference_match
ENST00000445352.8	Y	Y	N										F1R1	=	full-splice_match	reference_match
ENST00000452929.6	Y	Y	N										F1R2	=	full-splice_match	reference_match
ENST00000554280.5	Y	Y	N										F1R2	=	full-splice_match	reference_match
ENST00000557450.5	Y	Y	N										F1R2	=	full-splice_match	reference_match
ENST00000347839.10	Y	Y	N										F1R3	=	full-splice_match	reference_match
ENST00000246489.11	Y	Y	N										F1R3	=	full-splice_match	reference_match
tx1	Y	Y	N				TPR_10, repeat, disordered, biased	576	30	45.92	N	coding	F1R1		novel_in_catalog	combination_of_known_junctions	Uses known alt splice acceptor (380038, AG) +75nt in canon exon 13.
tx3	Y	N	N				TPR_10, repeat, disordered, biased	567	30	46.2	N	coding	F1R1		novel_in_catalog	combination_of_known_splicesites	Uses known alt splice acceptor (380038, AG) +75nt in canon exon 13. Skips canon exon 14 and canon STOP uses alt known STOP (557575, TAGCCG) in canon exon 15.

## Sheet: SORCS3
IsoLamp_isoforms	canon_START	canon_STOP	novel_exon	feature_tx_exon	canon_exon	exon_nt_length	protein_domain	inframe_aa_length	half-life	instability_index	stable	expected_outcome	primer_pair	GFFcomp	struct_category	subcategory	Notes
ENST00000369701.8	Y	Y	N					1222	30	44.09	N	coding	F2R1	=	full-splice_match	reference_match	Primers designed against and considered canonical isoform (UCSC). Note: forward primer is not in 5'UTR but slightly upstream, matches mRNA: AB028982.
tx2	Y (predicted)	Y	Y	21	NA	60	Lumenal	1242	30	44.41	N	coding	F2R1	j	novel_not_in_catalog	at_least_one_novel_splicesite	Novel tx exon 21 (AG/GT) retains the canon ORF. Highly expressed in Ind4:Caud, also detected in other samples (novel exon detected if bc26 (IND4:CAUD) is removed).
tx3	Y (predicted)	N	N				Transmembrane, cytoplasmic	1144		43.6	N	NMD	F2R1	m	novel_in_catalog	intron_retention	Retained intron (+1015nt) between canon exons 24-25 leading to an early in-frame STOP (TGAAAG) in retained nucelotides.
tx6	Y (predicted)	N	N				lumenal, sortilin_Vps10, repeat (BNR6)	606	30	50.98	N	NMD	F2R1	j	novel_in_catalog	combination_of_known_splicesites	Skips canon exon 13, leading to an early in-frame STOP (TGATGA) in canon exon 14.
tx8	Y (predicted)	Y	N				lumenal, sortilin_Vps10, repeat (BNR4)	1173	30	44.71	N	coding	F2R1	j	novel_in_catalog	combination_of_known_splicesites	Skips canon exon 10, retains canon ORF.
tx10	Y (predicted)	Y	N				lumenal, sortilin_Vps10,	1192	30	44.62	N	coding	F2R1	j	novel_in_catalog	combination_of_known_splicesites	Skips canon exon 8, retains canon ORF.
Note: Forward primer for this gene is past (> 3') the canon START due to primer design challenges.

## Sheet: XRN2
IsoLamp_isoforms	canon_START	canon_STOP	novel_exon	feature_tx_exon	canon_exon	exon_nt_length	protein_domain	inframe_aa_length	half-life	instability_index	stable	expected_outcome	primer_pair	GFFcomp	struct_category	subcategory	Notes
ENST00000377191.5	Y	Y	N					950	30	50.65	N	coding	F2R1		full-splice_match	reference_match	Canonical transcript. F2 primer covers canon START.
tx1	Y	N	Y	17	NA	54		418	30	41.82	N	NMD	F2R1		novel_not_in_catalog	at_least_one_novel_splicesite	Novel acceptor (AG) for canon exon 14 (+24 nt) leads to an early STOP (tttTAG) in canon exon 14, within novel spliced nts. Novel tx exon 17 (GT/AG) encodes an early in-frame STOP. Poison exon?
tx2	Y	N	Y	17	NA	54		525	30	51.73	N	NMD	F2R1		novel_not_in_catalog	at_least_one_novel_splicesite	Novel tx exon 17 encodes an early in-frame STOP (ggaTAG). GT/AG. Poison exon? Low CBM specific TPM.
tx3	Y	N	Y	30	NA	64	disordered	934	30	50.95	N	coding	F2R1		novel_not_in_catalog	at_least_one_novel_splicesite	Novel exon encodes an early in-frame STOP (TAGaac). GT/AG. 46nt from final exon junction. Omits residues: Asymmetric dimethylarginine, Omega-N-methylarginine same position 946aa.
tx4	Y	N	N	29	29	97		948	30	50.41	N	?	F2R1		novel_not_in_catalog	at_least_one_novel_splicesite	Novel alternative donor (GT) in tx exon 29 skips canon STOP.
tx5	Y	N	N	16	16	1797		510	30	52.07	N	NMD	F2R1		novel_not_in_catalog	at_least_one_novel_splicesite	Large retained intron leads to a novel early in-frame STOP (almost immediate) and novel donor (GT).
tx6	Y	N	N	16	16	2460		510	30	52.07	N	NMD	F2R1		novel_in_catalog	intron_retention	Large retained intron leads to a novel early in-frame STOP (same used in tx5, almost immediate).
tx7	Y	Y	N		13		disordered	914	30	50.87	N	coding	F2R1		novel_in_catalog	combination_of_known_splicesites	Skips canon exon 13
tx9	Y	N	N		5			144	30	53.9	N	NMD	F2R1		novel_in_catalog	combination_of_known_splicesites	Skips canon exon 5, leading to an early in-frame STOP in canon exon 6.
tx11	Y	N	N		2			30	30	67.2	N	NMD	F2R1		novel_in_catalog	combination_of_known_splicesites	Skips canon exon 2, leading to an early in-frame STOP in canon exon 3.
tx14	Y	N	N					33	30	69.33	N	NMD	F2R1		novel_in_catalog	combination_of_known_splicesites	Skips canon exons 2-4, leading to an early in-frame STOP in canon exon 5.
tx17	Y	N	N					41	30	87.69	N	NMD	F2R1		novel_in_catalog	combination_of_known_splicesites	Skips canon exons 2-20, leading to an early in-frame STOP in canon exon 21.

[truncated: 25 more sheets: SNAP91, DOC2A, CNTN4, LMAN2L, CSMD1, CACNA1C, MAPT, CHADL, GABBR2, GATAD2A, ITIH4_ALL, ITIH4_top20, ENKD1, ATG13, CLCN3, PRMT7, SLC30A9, SPPL3, AREL1, PLCG1 …]
